# Supplementary material for: Bioactive Chalcones from Aizoon africanum: Isolation and Cytotoxicity Against Liver and Neural Cancer Cells
Source: Plants (Basel). 2025 Aug 2;14(15):2389. doi: 10.3390/plants14152389 (PMC12349276; doi:10.3390/plants14152389)
Supplement: Supplementary file 1 [file plants-14-02389-s001.zip]

Archive with 1 entries (1 files):
- plants-3765646-supplementary.pdf
